# Supplementary material for: Lemna minor Cultivation for Treating Swine Manure and Providing Micronutrients for Animal Feed
Source: Plants (Basel). 2021 Jun 1;10(6):1124. doi: 10.3390/plants10061124 (PMC8226662; doi:10.3390/plants10061124)
Supplement: Supplementary file 1 [file plants-10-01124-s001.zip]

Archive with 1 entries (1 files):
- plants-1210069-supplementary.xlsx
