# Supplementary material for: Lemna minor Cultivation for Treating Swine Manure and Providing Micronutrients for Animal Feed
Source: Plants (Basel). 2021 Jun 1;10(6):1124. doi: 10.3390/plants10061124 (PMC8226662; doi:10.3390/plants10061124)
Supplement: Supplementary file 1 [file plants-10-01124-s001.zip › plants-1210069-supplementary.xlsx]

## Sheet: plant
datum	cubicontainer	Fresh weight harvest	Dry weight harvest	Dry weight start	LGR [g/m²/d]	Dry weight DW%	Kj_N	TotalN	P	S	K	Na	Ca	Mg	unit left	Al	Cd	Co	Cr	Cu	Fe	Mn	Ni	Pb	Zn	As	unit left	Protein_CN	Kj_protein	Productivity [ton/ha/yr]	days between harvest	uptake [g N/m²/d]	Uptake P [g P/m²/d]
2021-09-10	R1	1.193	81.3659	34.1014	7.72475	0.0682027	60.1566	65.7503	12.9161	6.4837	34.6576	7.30201	11.022	2.72399	g/kg	465.804	0.471667	1.29358	5.33328	73.7775	5971.73	403.959	2.21281	9.55488	336.996	0.0814379	mg/kg	0.410939	0.375979	13.5183	7	555.737	99.4791
2021-09-10	R2	1.064	69.0078	32.4285	5.95111	0.064857	65.261	66.4904	13.7739	7.26076	37.1238	8.8451	11.4436	2.79727	g/kg	275.007	0.24836	1.37588	3.54373	42.4421	3304.3	411.772	1.89447	6.06765	304.51	0.418357	mg/kg	0.415565	0.407881	10.4144	7	439.44	91.8494
2021-09-10	R3	0.915	57.2582	31.2886	4.42161	0.0625773	57.5974	65.7732	13.2176	6.99621	37.6768	7.60196	11.0701	2.64404	g/kg	306.206	0.298561	1.23156	4.30483	51.3453	3852.06	429.405	2.14958	6.57968	295.832	0.216286	mg/kg	0.411082	0.359984	7.73781	7	337.001	59.4815
2021-09-17	R1	1.222	65.1382	26.6523	4.47862	0.0533046	61.0246	61.9052	13.4972	6.461	39.7159	8.25551	9.72656	2.60577	g/kg	222.478	0.166395	0.99506	2.65671	28.7883	2178.98	440.332	2.32027	2.87143	294.707	-0.586351	mg/kg	0.386908	0.381404	7.83759	7	258.33	63.3083
2021-09-17	R2	1.152	61.6378	26.7525	4.2149	0.053505	54.9402	63.0862	12.8747	5.96111	39.1998	8.61655	8.93345	2.5409	g/kg	122.473	0.0975523	0.924411	3.26657	21.5093	1599.04	366.084	1.26754	1.59521	301.516	-0.0291669	mg/kg	0.394289	0.343376	7.37608	7	249.972	50.0581
2021-09-17	R3	1.166	60.9848	26.1513	4.28516	0.0523026	60.8062	60.9746	12.6163	6.27513	40.7518	8.32221	9.18635	2.46653	g/kg	154.233	0.227659	0.961255	2.82797	28.5603	2055.79	392.319	2.95222	3.37362	303.247	-0.230106	mg/kg	0.381091	0.380039	7.49904	7	239.621	51.3484
2021-09-24	R1	1.286	73.9618	28.7565	6.82676	0.057513		63.174	15.5782	6.86586	52.0681	10.6689	10.3002	2.6955	g/kg	74.1993	0.0240291	1.18161	2.25953	11.2603	397.602	363.357	0.804572	0.406127	247.572	0.0860952	mg/kg	0.394838	0.366502	11.9468	7	436.154	114.352
2021-09-24	R2	1.248	73.7771	29.5581	6.31699	0.0591162	56.6706	64.315	16.2934	7.33567	50.0072	10.4398	10.3252	2.80478	g/kg	103.938	0.111265	1.09124	2.9064	16.5105	818.867	389.82	2.93361	0.887972	283.482	-0.04019	mg/kg	0.401969	0.354191	11.0547	7	441.163	123.759
2021-09-24	R3	1.34	76.2618	28.4559	6.82942	0.0569118	62.6038	63.1862	15.0732	7.47213	47.5	10.0524	9.77831	2.53126	g/kg	68.2964	0.0750597	0.990443	2.44793	13.6096	437.448	496.77	1.28521	-0.218909	279.47	-0.435891	mg/kg	0.394913	0.391274	11.9515	7	465.242	118.265
2021-09-30	R1	0.932	52.9467	28.4049	3.49065	0.0568098	57.2222	62.8536	15.3282	6.65393	56.984	12.024	10.47	2.78659	g/kg	37.5719	0.0318741	1.00915	2.06438	11.2295	359.485	364.918	15.6702	0.612838	223.12	0.1219	mg/kg	0.392835	0.357639	6.10863	7	254.415	61.2124
2021-09-30	R2	0.899	52.5464	29.2249	3.88692	0.0584499	55.8651	62.1852	14.816	6.96436	56.366	10.9798	10.0321	2.69745	g/kg	6.13788	0.0470863	0.953783	1.37366	10.261	352.262	347.03	7.8021	0.275656	209.351	0.326193	mg/kg	0.388657	0.349157	6.8021	7	230.064	49.9869
2021-09-30	R3	0.945	54.6829	28.9327	4.29169	0.0578655	54.9001	63.2851	16.3221	7.02226	53.4743	10.8514	9.51612	2.73251	g/kg	18.1017	0.0288102	1.05199	1.97423	10.7606	303.532	538.456	6.5931	0.100209	264.624	0.46633	mg/kg	0.395532	0.343125	7.51046	7	279.898	78.0499
2021-10-07	R1	0.991	57.4093	28.9653	4.18534	0.0579307	54.4007	62.023	13.9368	6.38674	58.438	12.8384	9.56984	2.71743	g/kg	43.3278	0.039668	0.923855	2.46009	10.1506	328.908	377.387	0.617166	0.221413	251.214	0.410794	mg/kg	0.387644	0.340005	7.32435	7	256.183	52.6275
2021-10-07	R2	1.01	59.4684	29.4398	4.2898	0.0588796	55.2202	62.2506	13.8852	6.70218	57.4727	12.456	10.1233	2.67788	g/kg	41.4223	0.0572623	0.858559	1.57894	8.85523	321.4	344.8	0.948242	0.359164	217.383	0.238601	mg/kg	0.389066	0.345126	7.50715	7	271.946	56.6715
2021-10-07	R3	0.997	58.9112	29.5442	4.19528	0.0590885	54.2822	63.1816	14.6531	7.24093	56.0354	12.5801	9.67545	2.73092	g/kg	43.065	0.058424	0.907782	1.71711	11.1591	362.957	505.321	0.789893	0.244851	289.334	-0.0427283	mg/kg	0.394885	0.339264	7.34174	7	272.885	56.4197
2021-10-14	R1	0.912	48.2722	26.465	2.78598	0.05293	51.6927	57.2674	11.5864	5.62756	58.7274	12.1069	9.35479	2.80546	g/kg	97.6838	0.00571595	0.649828	1.95072	7.71179	311.57	371.457	0.732668	0.275718	228.463	0.768846	mg/kg	0.357922	0.323079	4.87546	7	139.669	22.4557
2021-10-14	R2	0.957	48.5855	25.3843	3.31446	0.0507686	53.0418	58.693	12.4238	5.95193	58.6538	11.7004	9.66158	2.74935	g/kg	73.4069	0.00740529	0.738395	1.76407	7.06505	294.517	320.572	0.682078	0.387973	188.574	0.317564	mg/kg	0.366831	0.331511	5.80031	7	147.039	28.1152
2021-10-14	R3	0.937	49.1898	26.2486	3.27732	0.0524971	54.733	59.0859	12.154	6.09179	55.3274	11.553	9.46985	2.65044	g/kg	63.3823	0.0644692	0.753681	1.76224	8.56714	253.679	400.444	0.64164	0.441768	239.019	0.47575	mg/kg	0.369287	0.342081	5.73531	7	150.039	23.8004
2021-10-21	R1	0.826	41.3936	25.0567	2.1542	0.0501133	50.4798	56.99	11.5503	5.17669	62.5728	11.7546	11.0514	2.88592	g/kg	42.943	0.0549373	0.787362	2.23109	8.7579	393.104	398.04	0.506685	0.561374	208.634	-0.175395	mg/kg	0.356188	0.315499	3.76985	7	121.708	24.7438
2021-10-21	R2	0.87	40.3779	23.2057	2.45318	0.0464114	50.1354	57.1073	11.339	5.59356	63.1865	12.3374	11.7209	3.07009	g/kg	55.2256	0.0432375	0.621027	1.64977	10.9163	414.626	429.494	0.550477	1.02996	265.208	0.561558	mg/kg	0.356921	0.313346	4.29306	7	117.748	20.5596
2021-10-21	R3	0.767	27.0181	17.6129	1.34361	0.0352257	57.113	58.0813	12.1469	5.88908	60.4313	12.2662	11.9308	2.85779	g/kg	52.1698	0.11013	0.703295	3.10168	10.1452	313.206	442.049	0.341615	0.520762	249.277	0.303154	mg/kg	0.363008	0.356956	2.35132	7	2.64449	1.32217
2021-10-28	R1	0.912	50.461	27.665	3.66584	0.05533	57.267	58.7766	11.2973	5.05738	60.0664	11.3884	11.5954	2.97356	g/kg	41.3764	0.0486153	0.572345	2.01376	8.55044	331.13	333.16	0.615152	0.49194	227.079	0.329832	mg/kg	0.367354	0.357919	6.41523	7	221.926	40.4989
2021-10-28	R2	0.957	43.199	22.57	2.947	0.04514	51.527	56.8766	11.1596	5.23795	60.7045	11.088	11.573	2.95388	g/kg	29.1457	0.054775	0.764478	1.47908	8.37842	326.879	334.569	0.440497	0.522827	247.222	0.189096	mg/kg	0.355479	0.322044	5.15725	7	163.318	31.5949
2021-10-28	R3	0.937	43.6348	23.2843	2.90721	0.0465686	56.0705	59.2564	12.7516	5.89353	59.6406	11.3589	11.8699	2.91296	g/kg	29.1424	0.0398735	0.717106	2.62353	9.64726	299.979	422.896	0.968324	0.0864479	256.964	0.050101	mg/kg	0.370352	0.35044	5.08762	7	225.492	49.4185
2021-11-04	R1	0.912	58.855	32.267	4.50072	0.064534	53.109	57.3635	12.4358	5.41008	65.5395	12.5442	12.6851	3.22339	g/kg	55.9635	0.104463	0.839412	2.27657	10.9788	423.175	357.908	2.79785	0.808775	276.951	0.211607	mg/kg	0.358522	0.331931	7.87625	7	252.535	60.5155
2021-11-04	R2	0.957	60.6744	31.7003	4.13916	0.0634007	57.169	59.1956	12.2174	5.55622	62.2705	11.9472	11.626	3.0072	g/kg	49.9838	0.045238	0.614103	2.20482	10.3066	392.659	315.268	0.810099	0.823324	248.282	0.431416	mg/kg	0.369972	0.357306	7.24352	7	333.038	70.6218
2021-11-04	R3	0.937	56.5282	30.1645	3.76625	0.0603289	50.7038	56.5589	12.6465	5.70027	63.9341	11.9304	12.1569	3.03103	g/kg	44.9738	0.0705449	0.685531	1.78301	10.0511	391.409	501.844	0.538662	1.11792	269.296	0.212735	mg/kg	0.353493	0.316899	6.59093	7	262.255	60.3134
Mean		1.00893	56.4277	27.7882	4.172	0.0555764	55.9228	60.9513	13.2774	6.26919	53.6491	10.8818	10.5877	2.78792		96.9503	0.0975214	0.896175	2.42799	17.085	992.233	399.979	2.21729	1.4815	259.531	0.173253		0.380946	0.350147	7.30099		263.906	57.8085
std		0.147473	12.2164	3.53331	1.48526	0.00706661	3.80639	3.0533	1.53126	0.722054	9.38921	1.64876	1.06441	0.177364		105.007	0.104258	0.2147	0.895873	15.6772	1380.38	59.1235	3.22937	2.33031	35.5484	0.301304		0.0190831	0.0235558	2.59921		123.354	30.9707

## Sheet: FIgure S1 Comparingproductivity
Date			2018		2019	Date	2018	2019	Temp	Light Intensity 2019		2021-08-27	18.7857	0	70.7429	5709.34
2021-09-10	PM	1	4.22465	2021-09-10	7.72475	2021-09-10	5.89334	6.03249	13.4571	6.4		2021-09-03	18.8714	0.5	71.3429	4620.04		112 ± 14	6.4 ± 1.9	716.8	6.4
2021-09-10	PM	2	6.7436	2021-09-10	5.95111	2021-09-17	3.52562	4.32623	16.1429	9.5		2021-09-10		18.9	81.7286	3046.63		101 ± 16	9.5 ± 2.7	959.5	9.5
2021-09-10	PM	3	6.71177	2021-09-10	4.42161	2021-09-24	2.70775	6.65772	15.3429	8.4		2021-09-17		0.7	82.5857	3462.76		99 ± 15	8.4 ± 2.5	831.6	8.4
2021-09-17	PM	1	DO	2021-09-17	4.47862	2021-09-30	4.54874	3.88975	15.4333	5.9		2021-09-24		5.7	72.2714	3726.01		106 ± 20	5.9 ± 1.4	625.4	5.9
2021-09-17	PM	2	3.8488	2021-09-17	4.2149	2021-10-07	3.05855	4.22347	12.7429	3.9		2021-09-30		44	90.9	1613.12		155 ± 64	3.9 ± 1.9	604.5	3.9
2021-09-17	PM	3	3.20244	2021-09-17	4.28516	2021-10-14	5.35495	3.12592	13.8714	4.6		2021-10-07		49.7	86.0429	2148.4		114 ± 36	4.6 ± 3.0	524.4	4.6
2021-09-24	PM	1	3.12387	2021-09-24	6.82676	2021-10-21		1.98366	13.2429	3.7		2021-10-14		17.5	88.7286	1584.71		135 ± 69	3.7 ± 2.4	499.5	3.7
2021-09-24	PM	2	2.47856	2021-09-24	6.31699	2021-10-28		3.17335	12.8143	4		2021-10-21		21.1	89.7714	1501.09		92 ± 30	4.0 ± 2.6	368	4
2021-09-24	PM	3	2.52082	2021-09-24	6.82942	2021-11-04		4.13537	8.8625	6.1		2021-10-28		9.4	90.0429	1592.81		74 ± 9	6.1 ± 1.4	451.4	6.1
2021-09-30	PM	1	4.02998	2021-09-30	3.49065							2021-11-04		23.3	89.75	1599.89		109 ± 36	7.0 ± 3.5
2021-09-30	PM	2	4.93146	2021-09-30	3.88692
2021-09-30	PM	3	4.68477	2021-09-30	4.29169
2021-10-07	PM	1	2.99897	2021-10-07	4.18534
2021-10-07	PM	2	3.3345	2021-10-07	4.2898
2021-10-07	PM	3	2.84218	2021-10-07	4.19528
2021-10-14	PM	1	5.42468	2021-10-14	2.78598
2021-10-14	PM	2	5.18823	2021-10-14	3.31446
2021-10-14	PM	3	5.45192	2021-10-14	3.27732
2021-10-21				2021-10-21	2.1542
2021-10-21				2021-10-21	2.45318
2021-10-21				2021-10-21	1.34361
2021-10-28				2021-10-28	3.66584
2021-10-28				2021-10-28	2.947
2021-10-28				2021-10-28	2.90721
2021-11-04				2021-11-04	4.50072
2021-11-04				2021-11-04	4.13916
2021-11-04				2021-11-04	3.76625

## Sheet: medium
nr	datum	type	Replicate	CODE	K	Mg	P	S	Ca		Al	Cd	Co	Cr	Cu	Fe	Mn	Ni	Pb	Zn	As		Al	Cd	Co	Cr	Cu	Fe	Mn	Ni	Pb	Zn	As	Cl	NO3	PO4	SO4
22	2020-09-10	E	1	CE1	120.958	5.5494	19.9085	19.224	14.3005	ppm	-0.0178957	0.000152603	-6.85566e-05	0.00348827	-0.000655987	0.438517	0.0230968	0.00371811	-0.00501899	0.00928827	0.000412144	ppm	-0.0178957	0.000152603	-6.85566e-05	0.00348827	-0.000655987	0.438517	0.0230968	LOD	LOD	0.00928827	LOD	19.7037		0.826459	8.79502
23	2020-09-10	E	2	CE2	117.955	5.31275	19.7553	14.5632	15.1122	ppm	-0.0160648	-0.000131461	-0.000523986	0.00402324	-0.00073197	0.371407	0.0101736	0.00378733	-0.00296886	0.0078352	0.00297967	ppm	-0.0160648	LOD	-0.000523986	0.00402324	-0.00073197	0.371407	0.0101736	LOD	LOD	0.0078352	0.00297967	19.4916	0.277477	0.815633	8.64273
24	2020-09-10	E	3	CE3	138.732	6.0656	19.9644	16.2005	15.207	ppm	-0.0234787	0.000104885	-0.00046676	0.00248246	0.00629924	0.324472	0.023069	0.00321049	-0.00347696	0.00675892	0.00243318	ppm	LOD	0.000104885	-0.00046676	LOD	0.00629924	LOD	0.023069	LOD	LOD	0.00675892	0.00243318	22.6343	0.0838768	0.904168	9.92475
19	2020-09-10	I	1	CI1	175.042	7.81718	22.2419	21.5563	18.5489	ppm	-0.00143838	-0.000115963	-0.000307608	0.00287953	0.0197809	1.1894	0.034434	0.00535304	-0.00224025	0.0501807	0.000991013	ppm	-0.00143838	LOD	-0.000307608	0.00287953	0.0197809	1.1894	0.034434	0.00535304	-0.00224025	0.0501807	LOD	27.6758		1.00372	10.0191
20	2020-09-10	I	2	CI2	157.073	7.23704	22.1484	19.2587	18.4969	ppm	-0.00774566	0.00010305	-0.000331578	0.00194716	0.0181256	1.1787	0.0303836	0.00279077	-0.00200693	0.0497034	-9.65829e-05	ppm	-0.00774566	0.00010305	-0.000331578	LOD	0.0181256	1.1787	0.0303836	LOD	-0.00200693	0.0497034	LOD	25.2062	0.211259	1.04642	9.01736
21	2020-09-10	I	3	CI3	161.237	7.17732	21.3837	19.0503	17.0872	ppm	0.012224	-0.000203038	-0.000422707	0.00359626	0.00713777	0.690211	0.0310803	0.00428176	-0.00381017	0.0302244	-0.00208987	ppm	0.012224	LOD	-0.000422707	0.00359626	0.00713777	0.690211	0.0310803	LOD	LOD	0.0302244	LOD	25.403	0.0702102	1.08291	9.11508
16	2020-09-10	C	1	CK1	140.532	6.2437	20.2603	16.9797	15.0866	ppm	-0.0249096	-4.90764e-05	-0.00111136	0.00261637	0.00204686	0.397434	0.00834609	0.00642321	-0.00222932	0.00522318	0.000335835	ppm	LOD	LOD	LOD	LOD	0.00204686	0.397434	LOD	0.00642321	-0.00222932	0.00522318	LOD	22.4937	0.122606	0.804543	9.32088
17	2020-09-10	C	2	CK2	114.845	5.24359	20.1189	16.5775	14.2275	ppm	-0.0229916	2.88221e-05	-0.000273705	0.00320051	0.00431281	0.371354	0.00865899	0.00360604	-0.00413735	0.00408825	0.000655716	ppm	LOD	2.88221e-05	-0.000273705	0.00320051	0.00431281	0.371354	LOD	LOD	LOD	LOD	LOD	17.9019	1.02853	0.726515	7.74839
18	2020-09-10	C	3	CK3	130.898	5.90367	20.0766	15.7688	14.5501	ppm	-0.0189867	5.16614e-05	-0.000626344	0.00226681	0.00483384	0.314888	0.0123289	0.00408179	-0.000421178	0.0043683	0.00312535	ppm	-0.0189867	5.16614e-05	-0.000626344	LOD	0.00483384	LOD	0.0123289	LOD	-0.000421178	LOD	0.00312535	21.2652	0.23881	0.74672	9.28544
31	2020-09-17	E	1	DE1	137.317	6.37212	20.3071	17.3423	15.2501	ppm	-0.0103737	0.000334706	-0.000923053	0.00357599	0.000144556	0.400371	0.01333	0.00285669	-0.00418446	0.00384386	0.000951702	ppm	-0.0103737	0.000334706	LOD	0.00357599	0.000144556	0.400371	0.01333	LOD	LOD	LOD	LOD	23.7511	0.10681	0.708652	10.2646
32	2020-09-17	E	2	DE2	125.437	5.82832	20.2119	15.3941	15.2302	ppm	-0.0130929	0.000109372	-0.00101051	0.00333442	0.00443221	0.480056	0.00964667	0.00493881	-0.00564884	0.00715626	0.00176412	ppm	-0.0130929	0.000109372	LOD	0.00333442	0.00443221	0.480056	LOD	0.00493881	LOD	0.00715626	0.00176412	19.3131	0.536225	0.690135	8.59299
33	2020-09-17	E	3	DE3	118.231	5.84266	20.5469	14.8428	15.2698	ppm	-0.0115087	9.12224e-05	-0.000661759	0.00284165	0.00243221	0.411593	0.024622	0.00517724	-0.0028882	0.00623701	0.000967889	ppm	-0.0115087	9.12224e-05	-0.000661759	0.00284165	0.00243221	0.411593	0.024622	0.00517724	LOD	0.00623701	LOD	19.2386	0.314512	0.729117	8.686
28	2020-09-17	I	1	DI1	161.545	8.30656	23.2905	21.0531	22.0622	ppm	-0.00133772	0.000147505	-0.000136795	0.00252964	0.0221853	1.56986	0.040386	0.00288416	-0.00390478	0.0709088	-0.000785676	ppm	-0.00133772	0.000147505	-0.000136795	LOD	0.0221853	1.56986	0.040386	LOD	LOD	0.0709088	LOD	24.4657	0.0327559	0.848775	8.29985
29	2020-09-17	I	2	DI2	154.055	7.33988	21.9539	18.8116	18.4939	ppm	0.000830914	-9.92324e-06	-0.000166164	0.00401991	0.0139139	1.13358	0.0268395	0.00481026	-0.00264507	0.0478765	0.0039239	ppm	0.000830914	LOD	-0.000166164	0.00401991	0.0139139	1.13358	0.0268395	0.00481026	LOD	0.0478765	0.0039239	22	0.734	0.946	9.51
30	2020-09-17	I	3	DI3	154.766	7.37013	21.7747	18.7364	18.356	ppm	-0.00781389	-0.000385141	-0.001139	0.00412824	0.0122558	0.81061	0.0344704	0.00369613	-0.00291496	0.0363135	0.00172096	ppm	-0.00781389	LOD	LOD	0.00412824	0.0122558	0.81061	0.0344704	LOD	LOD	0.0363135	0.00172096	26.2	5.28	0.571	10.6
25	2020-09-17	C	1	DK1	145.156	6.43672	19.7269	17.3553	15.1158	ppm	-0.0196536	1.45475e-05	-0.000221878	0.00286757	0.00498038	0.506745	0.0131633	0.00394994	-0.00419162	0.00789092	0.0019838	ppm	-0.0196536	1.45475e-05	-0.000221878	0.00286757	0.00498038	0.506745	0.0131633	LOD	LOD	0.00789092	0.0019838	24.6494	0.437084	0.662365	10.1672
26	2020-09-17	C	2	DK2	115.14	5.44577	19.9754	13.9347	14.464	ppm	-0.0232632	2.1082e-06	-0.00089498	0.00326099	0.00248648	0.444559	0.00746718	0.00287208	-0.00250787	0.00541986	0.00356162	ppm	LOD	LOD	LOD	0.00326099	0.00248648	0.444559	LOD	LOD	LOD	0.00541986	0.00356162	22.278	0.383325	0.60044	9.32378
27	2020-09-17	C	3	DK3	141.713	6.30418	19.9206	17.3584	14.7592	ppm	-0.0142455	-0.000161642	-0.000338272	0.00260739	0.00401701	0.426947	0.0137443	0.00340716	-0.0044992	0.0110316	0.000188612	ppm	-0.0142455	LOD	-0.000338272	LOD	0.00401701	0.426947	0.0137443	LOD	LOD	0.0110316	LOD	23.0396	0.274342	0.590538	9.70697
40	2020-09-24	E	1	EE1	236.027	10.1257	22.5975	27.0913	20.0923	ppm	-0.00466971	0.000142203	0.000613399	0.00276722	0.0223725	1.39333	0.0344414	0.00566508	-0.00199562	0.0562968	-0.00012279	ppm	-0.00466971	0.000142203	0.000613399	0.00276722	0.0223725	1.39333	0.0344414	0.00566508	-0.00199562	0.0562968	LOD
41	2020-09-24	E	2	EE2	183.875	8.75146	23.0423	22.3252	21.0463	ppm	0.00466554	-0.000199571	-0.000625048	0.00499914	0.0215937	1.35366	0.0317981	0.00595075	-0.00123045	0.0605994	0.000639529	ppm	0.00466554	LOD	-0.000625048	0.00499914	0.0215937	1.35366	0.0317981	0.00595075	-0.00123045	0.0605994	LOD	29.0804	3.33811	1.11789	12.1802
42	2020-09-24	E	3	EE3	196.992	8.97882	23.8584	23.6347	25.1815	ppm	0.0228665	-0.000104339	7.9582e-05	0.00409202	0.0194906	1.47274	0.0560637	0.00561893	-0.00304613	0.0803612	0.00378747	ppm	0.0228665	LOD	7.9582e-05	0.00409202	0.0194906	1.47274	0.0560637	0.00561893	LOD	0.0803612	0.00378747	27.1	2.81	0.966	11.3
37	2020-09-24	I	1	EI1	169.415	7.383	20.0302	19.8984	15.8756	ppm	-0.0260108	-0.000110253	-0.000532839	0.00361055	0.00143357	0.512288	0.00942199	0.00545302	-0.00295303	0.00492454	0.000395957	ppm	LOD	LOD	-0.000532839	0.00361055	0.00143357	0.512288	LOD	0.00545302	LOD	0.00492454	LOD
38	2020-09-24	I	2	EI2	109.079	5.9137	21.0056	14.5972	16.2775	ppm	0.00763542	5.73713e-05	-0.000535647	0.00358031	0.0110672	0.918747	0.0134862	0.00485751	-0.00211963	0.0347537	-0.000200641	ppm	0.00763542	5.73713e-05	-0.000535647	0.00358031	0.0110672	0.918747	0.0134862	0.00485751	-0.00211963	0.0347537	LOD	20.0406	1.47033	0.530517	6.86102
39	2020-09-24	I	3	EI3	150.339	6.8734	19.5237	18.0089	16.4392	ppm	-0.0332423	7.02184e-05	-0.00048382	0.00409002	0.00156925	0.33719	0.0108868	0.00447185	-0.00338235	0.00352584	0.00167702	ppm	LOD	7.02184e-05	-0.00048382	0.00409002	0.00156925	LOD	0.0108868	LOD	LOD	LOD	0.00167702	2.54275	1.76309	0.58805	7.81101
34	2020-09-24	C	1	EK1	161.91	7.1106	20.2659	19.0693	17.0426	ppm	-0.0175626	-4.01038e-05	-0.000117576	0.00223591	0.00281484	0.505825	0.0150405	0.00518163	-0.00259984	0.00679606	0.000479203	ppm	-0.0175626	LOD	-0.000117576	LOD	0.00281484	0.505825	0.0150405	0.00518163	LOD	0.00679606	LOD	26.6844	4.63212	0.590734	10.9246
35	2020-09-24	C	2	EK2	142.458	6.32712	19.9482	16.7655	14.766	ppm	-0.025844	2.16848e-05	-0.000883319	0.00383882	0.00108893	0.401971	0.00692582	0.00504978	-0.00236162	0.00358809	3.29111e-05	ppm	LOD	2.16848e-05	LOD	0.00383882	0.00108893	0.401971	LOD	0.00504978	LOD	LOD	LOD	26.8289	4.65719	0.605181	11.0095
36	2020-09-24	C	3	EK3	151.231	7.05347	20.2891	18.1302	16.2488	ppm	-0.000911424	-0.00020936	-0.000139171	0.00371721	0.00522732	0.423642	0.0221794	0.00422902	-0.00310192	0.00653965	-0.000319343	ppm	-0.000911424	LOD	-0.000139171	0.00371721	0.00522732	0.423642	0.0221794	LOD	LOD	0.00653965	LOD	25.7673	3.04942	0.712943	10.6751
49	2020-09-30	E	1	FE1	172.369	7.46654	19.9671	20.2461	15.5534	ppm	-0.0188827	9.91754e-05	-0.000298107	0.00166804	0.000242249	0.517073	0.0145633	0.00473115	-0.00284259	0.00688667	0.00124383	ppm	-0.0188827	9.91754e-05	-0.000298107	LOD	0.000242249	0.517073	0.0145633	0.00473115	LOD	0.00688667	LOD	27.5985	8.29631	0.586934	11.6073
50	2020-09-30	E	2	FE2	159.595	6.87471	20.4843	18.4625	15.915	ppm	0.000721469	-0.000154301	-0.000143274	0.00502174	0.00604415	0.706927	0.0131675	0.00606173	-0.00399185	0.0116067	0.000189383	ppm	0.000721469	LOD	-0.000143274	0.00502174	0.00604415	0.706927	0.0131675	0.00606173	LOD	0.0116067	LOD
51	2020-09-30	E	3	FE3	172.818	7.28867	20.1654	19.6593	16.3087	ppm	-0.026402	1.90338e-05	0.000275876	0.00402257	0.00309435	0.390043	0.0188083	0.00456304	-0.00375891	0.00542916	0.00321631	ppm	LOD	1.90338e-05	0.000275876	0.00402257	0.00309435	0.390043	0.0188083	LOD	LOD	0.00542916	0.00321631
46	2020-09-30	I	1	FI1	194.519	9.132	23.2769	23.4551	22.8814	ppm	0.0133009	0.000226423	7.07283e-05	0.0034577	0.0281717	1.78844	0.0476016	0.00427407	-0.00230772	0.0843699	8.6867e-05	ppm	0.0133009	0.000226423	7.07283e-05	0.0034577	0.0281717	1.78844	0.0476016	LOD	LOD	0.0843699	LOD	30.7843	7.20799	0.779387	6.71346
47	2020-09-30	I	2	FI2	190.172	8.49357	22.3711	22.5338	19.3294	ppm	0.00447503	4.14653e-05	0.000573233	0.0041392	0.0207687	1.29417	0.0294958	0.00524316	-0.00250863	0.0591395	0.00129239	ppm	0.00447503	4.14653e-05	0.000573233	0.0041392	0.0207687	1.29417	0.0294958	0.00524316	LOD	0.0591395	LOD
48	2020-09-30	I	3	FI3	201.27	8.67864	21.7078	23.2496	19.1489	ppm	0.00661259	0.000115489	-0.00033201	0.00352714	0.0147036	0.873306	0.0294725	0.00418178	-0.00488442	0.0398667	-0.00117955	ppm	0.00661259	0.000115489	-0.00033201	0.00352714	0.0147036	0.873306	0.0294725	LOD	LOD	0.0398667	LOD
43	2020-09-30	C	1	FK1	181.913	7.83792	20.2918	21.0775	16.2184	ppm	-0.0214574	-0.000368419	-0.000218423	0.00403287	0.00379992	0.569752	0.0106349	0.00458941	-0.00373554	0.00517294	0.00120684	ppm	-0.0214574	LOD	-0.000218423	0.00403287	0.00379992	0.569752	0.0106349	LOD	LOD	0.00517294	LOD	27.6969	4.81195	0.513599	11.1115
44	2020-09-30	C	2	FK2	164.504	7.30863	20.7685	19.4052	16.4052	ppm	-0.00503858	9.08146e-05	-0.000469999	0.00572683	0.00755568	0.75092	0.011059	0.00618039	-0.00235936	0.0173209	0.00128931	ppm	-0.00503858	9.08146e-05	-0.000469999	0.00572683	0.00755568	0.75092	0.011059	0.00618039	LOD	0.0173209	LOD	26.1113	3.96056	0.600727	10.5397
45	2020-09-30	C	3	FK3	132.759	6.56691	20.3531	17.4287	16.5502	ppm	0.192896	0.000301875	-0.000107859	0.00424786	0.0129424	0.670163	0.0164532	0.00426418	-0.00416939	0.0299047	-0.00133217	ppm	0.192896	0.000301875	-0.000107859	0.00424786	0.0129424	0.670163	0.0164532	LOD	LOD	0.0299047	LOD	25.0638	3.0657	0.467283	10.3892
58	2020-10-07	E	1	GE1	149.841	6.52909	19.9562	17.9168	13.4029	ppm	-0.0213709	-7.9257e-05	0.000258385	0.00361619	0.00707264	0.408846	0.0132647	0.00356319	-0.00220972	0.00920523	-0.000522063	ppm	-0.0213709	LOD	0.000258385	0.00361619	0.00707264	0.408846	0.0132647	LOD	-0.00220972	0.00920523	LOD	26.3135	7.64433	0.537868	11.2082
59	2020-10-07	E	2	GE2	142.831	6.3647	20.3659	16.8135	14.5141	ppm	-0.00859555	0.000157497	-0.000439983	0.00483566	0.00184876	0.708206	0.0116889	0.00501353	-0.00585992	0.0106293	0.00225975	ppm	-0.00859555	0.000157497	-0.000439983	0.00483566	0.00184876	0.708206	0.0116889	0.00501353	LOD	0.0106293	0.00225975	23.1117	7.27711	0.632249	9.83902
60	2020-10-07	E	3	GE3	139.458	6.18615	20.0728	16.3171	14.0826	ppm	-0.0289848	-7.33432e-05	-0.00065528	0.0037624	-0.00253116	-0.0056657	-0.00132364	0.00246554	-0.00491006	-0.00846399	0.00223123	ppm	LOD	LOD	-0.00065528	0.0037624	-0.00253116	LOD	LOD	LOD	LOD	LOD	0.00223123
55	2020-10-07	I	1	GI1	203.414	9.01027	21.4133	23.9266	19.9426	ppm	0.014871	-5.23302e-06	-0.000455099	0.00326963	0.0231622	1.10936	0.0282933	0.00391588	-0.00416034	0.0452258	0.00253646	ppm	0.014871	LOD	-0.000455099	0.00326963	0.0231622	1.10936	0.0282933	LOD	LOD	0.0452258	0.00253646	32.6564	9.04055	0.70904	-1.66317e+07
56	2020-10-07	I	2	GI2	187.834	8.43785	22.2589	22.2126	19.4707	ppm	-0.00203155	-9.31237e-05	-0.000723303	0.0024901	0.0136262	1.14297	0.0263525	0.00545742	-0.00558853	0.0473152	0.00138027	ppm	-0.00203155	LOD	LOD	LOD	0.0136262	1.14297	0.0263525	0.00545742	LOD	0.0473152	0.00138027
57	2020-10-07	I	3	GI3	172.972	7.55151	20.5352	20.8332	18.0968	ppm	-0.00738692	0.000163003	-0.00109214	0.00330817	0.010093	0.650929	0.0155366	0.0045114	-0.00174873	0.0263339	0.00191674	ppm	-0.00738692	0.000163003	LOD	0.00330817	0.010093	0.650929	0.0155366	LOD	-0.00174873	0.0263339	0.00191674
52	2020-10-07	C	1	GK1	166.174	7.44031	19.7873	20.3146	16.1457	ppm	-0.0221688	-0.00010801	-0.000258373	0.002415	0.00635894	0.531963	0.00793969	0.00418398	-0.00375212	0.00583082	0.00321939	ppm	-0.0221688	LOD	-0.000258373	LOD	0.00635894	0.531963	LOD	LOD	LOD	0.00583082	0.00321939	28.152	5.35518	0.379217	11.5178
53	2020-10-07	C	2	GK2	158.34	6.85027	19.6311	18.6345	15.1184	ppm	-0.0263405	-0.000196716	-0.00079111	0.00170293	0.00357196	0.37641	0.00551507	0.00368734	-0.00332581	0.0018716	0.00177183	ppm	LOD	LOD	LOD	LOD	0.00357196	0.37641	LOD	LOD	LOD	LOD	0.00177183
54	2020-10-07	C	3	GK3	164.324	7.17898	19.4416	19.6512	15.7466	ppm	-0.0300569	3.45319e-05	-0.00081724	0.000886852	-0.00599927	-0.0155074	-0.00127127	0.00165687	-0.00495755	-0.0085568	0.0032032	ppm	LOD	3.45319e-05	LOD	LOD	-0.00599927	LOD	LOD	LOD	LOD	LOD	0.0032032
67	2020-10-14	E	1	HE1	172.436	7.46211	19.6002	20.5648	14.4245	ppm	-0.0232673	8.22588e-06	-0.000741011	0.00194117	0.00187319	0.467248	0.0125032	0.00492453	-0.00588744	0.00738046	0.00189901	ppm	LOD	LOD	LOD	LOD	0.00187319	0.467248	0.0125032	0.00492453	LOD	0.00738046	0.00189901
68	2020-10-14	E	2	HE2	197.757	8.68941	20.6362	22.6471	18.403	ppm	-0.012293	5.57399e-05	0.000244996	0.00149692	0.0108148	0.87916	0.0158279	0.00308523	-0.00228209	0.0259374	0.00396013	ppm	-0.012293	5.57399e-05	0.000244996	LOD	0.0108148	0.87916	0.0158279	LOD	LOD	0.0259374	0.00396013	25.4871	6.46871	0.598076	10.9098
69	2020-10-14	E	3	HE3	145.151	6.59219	19.1477	17.6208	14.2997	ppm	-0.0293732	-4.15313e-05	-5.19288e-05	0.00259178	0.00192475	0.346418	0.0187319	0.00353242	-0.00430697	0.00444485	-0.000570623	ppm	LOD	LOD	-5.19288e-05	LOD	0.00192475	LOD	0.0187319	LOD	LOD	LOD	LOD	24.4046	5.54221	0.458213	10.5751
64	2020-10-14	I	1	HI1	172.764	7.57571	21.3138	20.2934	15.2428	ppm	-0.00510141	3.39202e-05	-0.000103972	0.00481207	0.0181174	1.05605	0.0253875	0.00535853	-0.00159004	0.0450985	0.00212871	ppm	-0.00510141	3.39202e-05	-0.000103972	0.00481207	0.0181174	1.05605	0.0253875	0.00535853	-0.00159004	0.0450985	0.00212871
65	2020-10-14	I	2	HI2	163.481	7.00728	21.0432	18.7391	15.1456	ppm	-0.0333443	-6.62059e-05	-0.000884615	0.00288053	-0.00364377	-0.00629197	-0.00110867	0.00269628	-0.00367033	-0.00808656	0.00179573	ppm	LOD	LOD	LOD	0.00288053	-0.00364377	LOD	LOD	LOD	LOD	LOD	0.00179573	33.6712	7.67167	0.791936	4.23571
66	2020-10-14	I	3	HI3	183.045	7.38035	20.2066	19.9126	15.0949	ppm	-0.0191502	-0.000212826	-8.00017e-05	0.00255822	0.0048664	0.440915	0.0178635	0.00387853	-0.00475966	0.0148326	-3.72315e-05	ppm	-0.0191502	LOD	-8.00017e-05	LOD	0.0048664	0.440915	0.0178635	LOD	LOD	0.0148326	LOD	28.0875	4.67995	0.699921	6.07421
61	2020-10-14	C	1	HK1	166.387	7.99193	19.6085	20.2453	16.412	ppm	-0.0293685	4.16692e-05	-0.000149104	0.00326132	0.00174836	0.491549	0.00638596	0.00423122	-0.00211662	0.0050885	0.000678069	ppm	LOD	4.16692e-05	-0.000149104	0.00326132	0.00174836	0.491549	LOD	LOD	-0.00211662	0.0050885	LOD	30.3412	5.58121	0.413676	12.1463
62	2020-10-14	C	2	HK2	167.537	7.27753	19.7171	19.7396	15.8741	ppm	-0.021356	-0.000125547	-0.000918518	0.00242265	-0.0010549	0.446194	0.00514209	0.00476411	-0.00528171	0.00245889	0.00150051	ppm	-0.021356	LOD	LOD	LOD	-0.0010549	0.446194	LOD	0.00476411	LOD	LOD	0.00150051	23.8	5.29	0.457	10.2
63	2020-10-14	C	3	HK2	162.089	7.45672	20.4126	19.9676	16.959	ppm	-0.00803008	-2.1139e-05	3.94162e-05	0.00300247	0.00942271	0.679618	0.0146701	0.00445976	-0.00375665	0.0231379	0.00232989	ppm	-0.00803008	LOD	3.94162e-05	0.00300247	0.00942271	0.679618	0.0146701	LOD	LOD	0.0231379	0.00232989	27.915	5.61003	0.467654	11.2946
76	2020-10-21	E	1	IE1	185.909	8.05433	19.9577	22.1352	22.7638	ppm	-0.0206473	-0.000113108	-0.000141762	0.00408936	2.78668e-05	0.551203	0.0132103	0.00487508	-0.000504103	0.00876599	0.00321631	ppm	-0.0206473	LOD	-0.000141762	0.00408936	2.78668e-05	0.551203	0.0132103	0.00487508	-0.000504103	0.00876599	0.00321631	26.6	5.35	0.456	11.4
77	2020-10-21	E	2	IE2	147.413	6.50542	19.7017	17.6182	13.5757	ppm	-0.0281328	-0.000131869	-0.00083322	0.00296825	0.0019356	0.481962	0.00530128	0.00532337	-0.00580414	0.00306557	0.00159917	ppm	LOD	LOD	LOD	0.00296825	0.0019356	0.481962	LOD	0.00532337	LOD	LOD	0.00159917	22.2264	4.82354	0.499099	9.4241
78	2020-10-21	E	3	IE3	124.671	5.87391	18.5751	15.9714	14.8465	ppm	-0.00737274	0.000425452	-0.000609284	0.00181956	0.00536844	0.336914	0.0157541	0.00382469	-0.00343248	0.00751266	-0.000816508	ppm	-0.00737274	0.000425452	-0.000609284	LOD	0.00536844	LOD	0.0157541	LOD	LOD	0.00751266	LOD	25.9	5.82	0.529	10.9
73	2020-10-21	I	1	II1	205.372	9.9154	22.7437	25.1427	22.2451	ppm	0.00514994	-2.33821e-05	0.000294232	0.00445852	0.0218813	1.91749	0.0383069	0.00480586	-0.00339818	0.0726015	0.000133886	ppm	0.00514994	LOD	0.000294232	0.00445852	0.0218813	1.91749	0.0383069	0.00480586	LOD	0.0726015	LOD	35.2371	5.49877	0.694386	5.01756
74	2020-10-21	I	2	II2	174.063	8.68929	22.4977	21.7012	20.4268	ppm	-0.000252051	-0.000381471	-0.000645131	0.0042462	0.0171242	1.67513	0.026709	0.00472016	-0.00189875	0.054218	0.00191289	ppm	-0.000252051	LOD	-0.000645131	0.0042462	0.0171242	1.67513	0.026709	0.00472016	-0.00189875	0.054218	0.00191289	30.2923	5.99226	0.695535	4.69458
75	2020-10-21	I	3	II3	174.516	8.34256	20.6151	20.4264	18.5493	ppm	-0.0182321	-0.000135336	-0.00103146	0.00293137	0.00747427	0.805359	0.0211292	0.00404993	-0.00698431	0.020551	0.0032587	ppm	-0.0182321	LOD	LOD	0.00293137	0.00747427	0.805359	0.0211292	LOD	LOD	0.020551	0.0032587	32.6	4.58	0.495	13.6
70	2020-10-21	C	1	IK1	167.955	8.49244	20.5133	20.3991	17.3254	ppm	-0.0193779	4.00378e-05	-0.000244336	0.00282936	0.00631552	0.723736	0.0110866	0.00541127	-0.00506874	0.0149365	0.00127698	ppm	-0.0193779	4.00378e-05	-0.000244336	0.00282936	0.00631552	0.723736	0.0110866	0.00541127	LOD	0.0149365	LOD	31.5987	5.49566	0.510152	12.633
71	2020-10-21	C	2	IK2	143.537	7.40679	19.9678	18.4241	18.7129	ppm	-0.0223052	8.91832e-05	-0.000352741	0.00403387	0.00533044	0.527714	0.00601764	0.00473335	-0.00643851	0.00576636	0.00247634	ppm	LOD	8.91832e-05	-0.000352741	0.00403387	0.00533044	0.527714	LOD	0.00473335	LOD	0.00576636	0.00247634	25.8653	5.39473	0.484797	10.734
72	2020-10-21	C	3	IK3	169.468	7.37467	19.7493	19.6011	16.0605	ppm	-0.0198501	0.000126909	-0.000682706	0.00329023	0.00446206	0.567085	0.0149074	0.00511901	-0.00401183	0.0161909	0.00132554	ppm	-0.0198501	0.000126909	LOD	0.00329023	0.00446206	0.567085	0.0149074	0.00511901	LOD	0.0161909	LOD	28.338	5.94722	0.581282	10.8482
85	2020-10-28	E	1	JE1	192.845	8.19215	20.5407	22.2447	16.7125	ppm	-0.0192327	-1.13507e-05	-0.000592656	0.00532345	0.00744985	0.581549	0.0116641	0.005998	-0.00381771	0.0131849	-0.00260707	ppm	-0.0192327	LOD	-0.000592656	0.00532345	0.00744985	0.581549	0.0116641	0.005998	LOD	0.0131849	LOD	32.5254	5.83416	0.578798	13.8243
86	2020-10-28	E	2	JE2	186.26	7.97485	20.1617	21.8382	16.2376	ppm	-0.0223762	5.43124e-05	-2.96864e-05	0.0044223	0.00169137	0.547882	0.0054395	0.00545852	-0.00405291	0.00601649	0.00309144	ppm	LOD	5.43124e-05	-2.96864e-05	0.0044223	0.00169137	0.547882	LOD	0.00545852	LOD	0.00601649	0.00309144
87	2020-10-28	E	3	JE3	187.463	7.76906	19.6958	21.026	16.2289	ppm	-0.0235314	-0.000100261	-4.35069e-05	0.00197972	0.00139015	0.373432	0.0147785	0.00492013	-0.00338914	0.00533418	0.00378824	ppm	LOD	LOD	-4.35069e-05	LOD	0.00139015	0.373432	0.0147785	0.00492013	LOD	0.00533418	0.00378824
82	2020-10-28	I	1	JI1	230.281	11.2598	23.8051	28.2427	25.1795	ppm	0.0188802	0.000415664	-0.000461577	0.00501362	0.0339355	2.67883	0.0478203	0.00437735	-0.00354255	0.0953965	0.00340438	ppm	0.0188802	0.000415664	-0.000461577	0.00501362	0.0339355	2.67883	0.0478203	LOD	LOD	0.0953965	0.00340438	33.2	4.62	0.492	13.5
83	2020-10-28	I	2	JI2	210.409	9.28676	22.3143	24.7254	20.4213	ppm	0.0130996	-7.46718e-07	-0.000682274	0.00377502	0.0210292	1.61378	0.0248362	0.00656935	-0.0029029	0.058653	0.00204932	ppm	0.0130996	LOD	LOD	0.00377502	0.0210292	1.61378	0.0248362	0.00656935	LOD	0.058653	0.00204932
84	2020-10-28	I	3	JI3	211.224	9.36094	22.7666	24.5041	21.3202	ppm	0.00691795	-4.43862e-05	-0.000591577	0.00436183	0.014899	1.64807	0.0411581	0.00521789	-0.00364357	0.0570262	0.000937057	ppm	0.00691795	LOD	-0.000591577	0.00436183	0.014899	1.64807	0.0411581	0.00521789	LOD	0.0570262	LOD	28.9	5.07	0.663	0.495
79	2020-10-28	C	1	JK1	167.982	8.03355	20.2005	20.3579	19.272	ppm	-0.0257507	3.6979e-05	-0.000160549	0.00341915	0.00514863	0.512707	0.00665739	0.00473005	-0.0051675	0.00537239	-0.000804175	ppm	LOD	3.6979e-05	-0.000160549	0.00341915	0.00514863	0.512707	LOD	0.00473005	LOD	0.00537239	LOD	33.0663	5.27518	0.573649	13.4615
80	2020-10-28	C	2	JK2	181.348	8.29418	20.5221	21.7994	16.8168	ppm	-0.0186098	0.000269247	-0.000168971	0.00454857	0.00455975	0.67757	0.00711291	0.00651001	-0.00513697	0.0118199	0.00384373	ppm	-0.0186098	0.000269247	-0.000168971	0.00454857	0.00455975	0.67757	LOD	0.00651001	LOD	0.0118199	0.00384373	28.5407	7.18063	0.494042	10.1933
81	2020-10-28	C	3	JK3	202.345	8.73155	19.883	23.7225	16.9826	ppm	-0.0310075	1.47514e-05	-0.000219071	0.00243029	0.00216084	0.511605	0.00823565	0.00394445	-0.00463301	0.0059264	0.00298198	ppm	LOD	1.47514e-05	-0.000219071	LOD	0.00216084	0.511605	LOD	LOD	LOD	0.0059264	0.00298198	30.4044	7.48727	0.534109	11.2151
91	2020-11-04	E	1	KE1	216.536	9.26887	20.3724	25.3839	16.3574	ppm	-0.0269046	7.55204e-05	-0.000102028	0.00385876	0.00344713	0.54304	0.00784718	0.004952	-0.004241	0.00778221	0.00454285	ppm	LOD	7.55204e-05	-0.000102028	0.00385876	0.00344713	0.54304	LOD	0.004952	LOD	0.00778221	0.00454285	31.5998	5.30233	0.6068	13.414
92	2020-11-04	E	2	KE2	153.568	6.96772	20.0119	18.2481	16.4185	ppm	-0.028272	-0.000144104	8.04458e-05	0.0029636	0.0045489	0.52944	0.00419372	0.00402905	-0.00267561	0.00823767	0.000907766	ppm	LOD	LOD	8.04458e-05	0.0029636	0.0045489	0.52944	LOD	LOD	LOD	0.00823767	LOD
93	2020-11-04	E	3	KE3	192.52	8.23158	20.1901	22.0748	16.852	ppm	-0.0263297	0.000307788	-0.000869282	0.00466553	0.00177006	0.416392	0.00838214	0.00586395	-0.00309212	0.00536955	0.00177029	ppm	LOD	0.000307788	LOD	0.00466553	0.00177006	0.416392	LOD	0.00586395	LOD	0.00536955	0.00177029
88	2020-11-04	C	1	KK1	215.512	9.36934	19.8041	25.2278	16.587	ppm	-0.021633	-0.000251776	-0.000328555	0.00352282	0.00133044	0.555361	0.00673631	0.00522229	-0.00444002	0.00663122	0.00244242	ppm	-0.021633	LOD	-0.000328555	0.00352282	0.00133044	0.555361	LOD	0.00522229	LOD	0.00663122	0.00244242	34.0891	5.44524	0.573294	13.4848
89	2020-11-04	C	2	KK2	204.006	8.61791	20.4816	23.3999	16.5804	ppm	-0.0278626	0.000160556	0.000124715	0.00409833	0.00451091	0.541781	0.00487996	0.00618918	-0.00462736	0.0094914	0.00303979	ppm	LOD	0.000160556	0.000124715	0.00409833	0.00451091	0.541781	LOD	0.00618918	LOD	0.0094914	0.00303979
90	2020-11-04	C	3	KK3	206.899	8.668	20.4118	23.451	17.0889	ppm	-0.0224586	-0.000153077	-6.36427e-06	0.00413289	0.00210656	0.439533	0.00950969	0.00525745	-0.00293569	0.00758961	0.000452996	ppm	LOD	LOD	-6.36427e-06	0.00413289	0.00210656	0.439533	LOD	0.00525745	LOD	0.00758961	LOD
Start					128.758	5.79699	20.1519	16.442	14.6214		-0.022296	1.0469e-05	-0.000670469	0.00269456	0.00373117	0.361225	0.00977799	0.00470368	-0.00226261	0.00455991	0.0013723	#DIV/0!	-0.0189867	4.02418e-05	-0.000450024	0.00320051	0.00373117	0.384394	0.0123289	0.00642321	-0.00132525	0.00522318	0.00312535	20.5536	0.463316	0.759259	8.7849
stdv					12.9764	0.508515	0.0961908	0.616703	0.433972		0.00302209	5.28172e-05	0.000420566	0.000471738	0.00148173	0.042195	0.00221467	0.00150804	0.00185831	0.000591228	0.00152659	#DIV/0!	#DIV/0!	1.61499e-05	0.000249353	#DIV/0!	0.00148173	0.0184418	#DIV/0!	#DIV/0!	0.00127855	#DIV/0!	#DIV/0!	2.37716	0.492929	0.0404971	0.897823
end					183.892	8.35309	20.2019	21.9599	17.6905		-0.0251227	0.000106992	-0.000182864	0.003466	0.00395641	0.567294	0.00733532	0.0050615	-0.00497916	0.00770622	0.00200718	#DIV/0!	-0.0186098	0.000106992	-0.000182864	0.00398386	0.00395641	0.567294	#DIV/0!	0.00562003	#DIV/0!	0.00770622	0.00341286	30.6705	6.64769	0.533934	11.6233
stdv					17.3221	0.352707	0.319526	1.68799	1.37219		0.00622266	0.000140955	3.16375e-05	0.00105992	0.00158264	0.0955036	0.000812299	0.00131451	0.000300162	0.00357327	0.00247254	#DIV/0!	#DIV/0!	0.000140955	3.16375e-05	0.000798619	0.00158264	0.0955036	#DIV/0!	0.00125862	#DIV/0!	0.00357327	0.000609351	2.27451	1.19848	0.0398039	1.67194

## Sheet: figure S2 protein
datum	Kj_protein	cubicontainer
2021-09-03	0.340874	K1		Rijlabels	K1	K2	K3
2021-09-03	0.342886	K2		3/sep	0.340874	0.342886	0.335525	0.339762	0.00380477
2021-09-03	0.335525	K3		10/sep	0.375979	0.407881	0.359984	0.381281	0.024385
2021-09-10	0.375979	K1		17/sep	0.381404	0.343376	0.380039	0.368273	0.0215719
2021-09-10	0.407881	K2		24/sep	0.366502	0.354191	0.391274	0.370656	0.0188869
2021-09-10	0.359984	K3		30/sep	0.357639	0.349157	0.343125	0.349974	0.00729105
2021-09-17	0.381404	K1		7/okt	0.340005	0.345126	0.339264	0.341465	0.00319242
2021-09-17	0.343376	K2		14/okt	0.323079	0.331511	0.342081	0.332224	0.00952107
2021-09-17	0.380039	K3		21/okt	0.315499	0.313346	0.356956	0.3286	0.0245804
2021-09-24	0.366502	K1		28/okt	0.357919	0.322044	0.35044	0.343468	0.0189267
2021-09-24	0.354191	K2		4/nov	0.331931	0.357306	0.316899	0.335379	0.0204232
2021-09-24	0.391274	K3
2021-09-30	0.357639	K1
2021-09-30	0.349157	K2
2021-09-30	0.343125	K3
2021-10-07	0.340005	K1
2021-10-07	0.345126	K2
2021-10-07	0.339264	K3
2021-10-14	0.323079	K1
2021-10-14	0.331511	K2
2021-10-14	0.342081	K3
2021-10-21	0.315499	K1
2021-10-21	0.313346	K2
2021-10-21	0.356956	K3
2021-10-28	0.357919	K1
2021-10-28	0.322044	K2
2021-10-28	0.35044	K3
2021-11-04	0.331931	K1
2021-11-04	0.357306	K2
2021-11-04	0.316899	K3
	0.349108
	0.0225503
																			1772.5

## Sheet: figures S2 Mineral composition
Fe	K1	K2	K3	Average	Stdv
10/sep	5971.73	3304.3	3852.06	4376.03	1408.8
17/sep	2178.98	1599.04	2055.79	1944.6	305.537
24/sep	397.602	818.867	437.448	551.306	232.57
30/sep	359.485	352.262	303.532	338.426	30.4346
7/okt	328.908	321.4	362.957	337.755	22.1462		372.781
14/okt	311.57	294.517	253.679	286.589	29.7488		87.028
21/okt	393.104	414.626	313.206	373.645	53.4369
28/okt	331.13	326.879	299.979	319.329	16.8923
4/nov	423.175	392.659	391.409	402.414	17.9902
Zn	K1	K2	K3	average	std
10/sep	336.996	304.51	295.832	312.446	21.6993
17/sep	294.707	301.516	303.247	299.823	4.51467
24/sep	247.572	283.482	279.47	270.174	19.6772
30/sep	223.12	209.351	264.624	232.365	28.7726
7/okt	251.214	217.383	289.334	252.644	35.9965		246.215
14/okt	228.463	188.574	239.019	218.685	26.6064		18.0042
21/okt	208.634	265.208	249.277	241.04	29.1725
28/okt	227.079	247.222	256.964	243.755	15.2413
4/nov	276.951	248.282	269.296	264.843	14.8441
Cu	K1	K2	K3	average	std
10/sep	73.7775	42.4421	51.3453	55.855	16.1471
17/sep	28.7883	21.5093	28.5603	26.286	4.13831
24/sep	11.2603	16.5105	13.6096	13.7935	2.62994
30/sep	11.2295	10.261	10.7606	10.7504	0.484296
7/okt	10.1506	8.85523	11.1591	10.055	1.15492		10.232
14/okt	7.71179	7.06505	8.56714	7.78132	0.753458		1.87113
21/okt	8.7579	10.9163	10.1452	9.9398	1.09376
28/okt	8.55044	8.37842	9.64726	8.85871	0.688301
4/nov	10.9788	10.3066	10.0511	10.4455	0.479231
cd	K1	K2	K3	average	std	legal limit feed
10/sep	0.471667	0.24836	0.298561	0.339529	0.117155	1.14
17/sep	0.166395	0.0975523	0.227659	0.163869	0.0650899	1.14
24/sep	0.0240291	0.111265	0.0750597	0.0701178	0.0438272	1.14
30/sep	0.0318741	0.0470863	0.0288102	0.0359235	0.00978787	1.14
7/okt	0.039668	0.0572623	0.058424	0.0517848	0.0105095	1.14
14/okt	0.00571595	0.00740529	0.0644692	0.0258635	0.0334442	1.14
21/okt	0.0549373	0.0432375	0.11013	0.0694348	0.0357249	1.14
28/okt	0.0486153	0.054775	0.0398735	0.0477546	0.00748794	1.14
4/nov	0.104463	0.045238	0.0705449	0.0734153	0.0297166	1.14
Pb	K1	K2	K3	average	std	Legal limit feed
10/sep	9.55488	6.06765	6.57968	7.40074	1.88303	11
17/sep	2.87143	1.59521	3.37362	2.61342	0.916846	11
24/sep	0.406127	0.887972		0.64705	0.340716	11
30/sep	0.612838	0.275656	0.100209	0.329567	0.260532	11
7/okt	0.221413	0.359164	0.244851	0.275143	0.0737019	11
14/okt	0.275718	0.387973	0.441768	0.368486	0.0847224	11
21/okt	0.561374	1.02996	0.520762	0.704031	0.282989	11
28/okt	0.49194	0.522827	0.0864479	0.367072	0.243518	11
4/nov	0.808775	0.823324	1.11792	0.916675	0.17444	11
As	K1	K2	K3	average	std	legal limit feed
10/sep	0.159521	0.498191	0.0682488	0.241987	0.226524	2.27
17/sep	0.12266	0.122456	0.445346	0.230154	0.186362	2.27
24/sep	0.529111	0.110553	0.175778	0.271814	0.2252	2.27
30/sep	0.326193	0.46633	0.410794	0.401106	0.0705691	2.27
7/okt	0.238601	0.0112233	0.533813	0.261212	0.262028	2.27
14/okt	0.317564	0.574504	0.349432	0.413833	0.140054	2.27
21/okt	0.561558	0.755239	0.194358	0.503718	0.284879	2.27
28/okt	0.323	0.201528	0.350347	0.291625	0.0792154	2.27
4/nov	0.0565858	0.535836	0.0580678	0.21683	0.276269	2.27
Mn	K1	K2	K3	average	std
10/sep	403.959	411.772	429.405	415.045	13.0351
17/sep	440.332	366.084	392.319	399.578	37.6523
24/sep	363.357	389.82	496.77	416.649	70.6373
30/sep	364.918	347.03	538.456	416.802	105.735
7/okt	377.387	344.8	505.321	409.169	84.8492		397.884
14/okt	371.457	320.572	400.444	364.158	40.4332		25.2764
21/okt	398.04	429.494	442.049	423.194	22.6709
28/okt	333.16	334.569	422.896	363.542	51.4068
4/nov	357.908	315.268	501.844	391.673	97.7638

## Sheet: linear programming
	T-N	T-P	Ratio	Mass	LF	VCM	4.8	kg/1000 L	Nx	342.857	mol/ton	x	0.000134459	ton/m²/d	0.000931799
	[mmol kg-1]		[mmol/mmol]	[kg]			1	kg/1000 L	Px	7.04225	mol/ton	y	0.00137378		0.00952033
LF	342.857	7.04225		0.00399371	BE	VCM	0.4	kg/1000 L	Ny	23.6364	mol/ton
BE	23.6364	7.72727		0.0408962			0.2	kg/1000 L	Py	7.72727	mol/ton
RW	0	0		0.95511			Removal			mol/m²/d	Fraction
Mixture	2.33591	0.344141	6.78765	1	Fraction	Devlamynck	1.1	g N/m²/d	Nrem	0.0785714	6.79537
Limit	25	0.34375	6.79537				0.37	g P/m²/d	Prem	0.0115625
	T-N	T-P	Ratio	Mass
	[mmol kg-1]		[mmol/mmol]	[kg]
LF	4800	225.352		0.00399371
BE	330.909	247.273		0.0408962
RW	0	0		0.95511
Mixture	32.7027	11.0125	2.9696	1
Limit	350	11	2.97297

## Sheet: Weather data
Date	Average temperature (°C)	Total precipitation (mm)	Average relative humidity (%)	Average Solar irradiance (W/m²)	* the total and average are calculated for each week preceding the particular data, for examle the average temperature of 17/sep is the averga daytemperature from 11 to 17 september							Temp	Humidity
2021-09-10	13 + 2	18.9	82 + 5	3047 + 782								13 + 2	82 + 5	3047 + 782
2021-09-17	16 + 2	0.7	83 + 8	3463 + 1468								16 + 2	83 + 8	3463 + 1468
2021-09-24	15 + 0	5.7	72 + 3	3726 + 643								15 + 0	72 + 3	3726 + 643
2021-09-30	15 + 2	44	91 + 6	1613 + 961								15 + 2	91 + 6	1613 + 961
2021-10-07	13 + 2	49.7	86 + 4	2148 + 655								13 + 2	86 + 4	2148 + 655
2021-10-14	14 + 2	17.5	89 + 6	1585 + 720								14 + 2	89 + 6	1585 + 720
2021-10-21	13 + 2	21.1	90 + 5	1501 + 682								13 + 2	90 + 5	1501 + 682
2021-10-28	13 + 3	9.4	90 + 6	1593 + 535								13 + 3	90 + 6	1593 + 535
2021-11-04	9 + 3	23.3	90 + 4	1600 + 720								9 + 3	90 + 4	1600 + 720
Average	14 + 4	190.3	83 + 9	2780 + 1569		14.4208	21.1444	83.0675	#DIV/0!					2780 + 1569
						3.53506	16.4134	9.17824	#DIV/0!
						14	21	83	#DIV/0!
Date	Average temperature (°C)	Average relative humidity (%)	Average Solar irradiance (µmol/m²/s)			Total precipitation (mm)	4	16	9	#DIV/0!									115.652
2021-09-10	13 + 2	82 + 5	112 + 14	6.4 + 1.9		18.9
2021-09-17	16 + 2	83 + 8	101 + 16	9.5 + 2.7		0.7								6,4 + 1,9
2021-09-24	15 + 0	72 + 3	99 + 15	8.4 + 2.5		5.7						513 + 65		9,5 + 2,7
2021-09-30	15 + 2	91 + 6	106 + 20	5.9 + 1.4		44						466 + 75		8,4 + 2,5
2021-10-07	13 + 2	86 + 4	155 + 64	3.9 + 1.9		49.7						457 + 69		5,9 + 1,4
2021-10-14	14 + 2	89 + 6	114 + 36	4.6 + 3.0		17.5						500 + 91		3,9 + 1,9
2021-10-21	13 + 2	90 + 5	135 + 69	3.7 + 2.4		21.1						714 + 293		4,6 + 3
2021-10-28	13 + 3	90 + 6	92 + 30	4.0 + 2.6		9.4						524 + 165		3,7 + 2,4
2021-11-04	9 + 3	90 + 4	74 + 9	6.1 + 1.4		23.3						623 + 316		4 + 2,6
Average	14 + 4	83 + 9	109 + 36	7.0 + 3.5	Total	190.3						676 + 680		6,1 + 1,4
											338 + 43			7 + 3,5
											527 + 273

## Sheet: Medium composition over time
Nummer	Date	P	S	K	Mg	N	Ca	EC
1	2021-09-10	20.4473	16.955	132.175	5.99501	19.252	15.4579	877.295
3	2021-09-10	20.9078	17.9506	144.08	6.48996	20.6984	16.1094	950.136
5	2021-09-17	20.3023	16.5305	135.1	6.20718	20.2066	15.3567	900.941
7	2021-09-17	20.9554	17.6362	143.659	6.75715	22.0487	16.8928	962.158
9	2021-09-24	20.401	18.0218	149.514	6.89627	20.8522	16.5099	973.117
11	2021-09-24	21.5039	20.8089	175.56	7.92031	25.8574	18.7366	1099.7
13	2021-09-30	20.6588	19.8902	167.742	7.44513	13.5484	16.8314	1006.78
15	2021-09-30	21.3457	21.0247	176.303	7.92942	16.0412	18.1838	1112.97
17	2021-10-07	20.4655	20.5135	172.451	7.64638	11.5388	17.2094	811.614
2	2021-10-07	20.7265	20.7448	173.975	7.67544	14.5913	17.2433	886.577
4	2021-10-14	20.1204	19.8355	169.056	7.458	16.6934	16.685	926.428
6	2021-10-14	20.347	20.5417	171.898	7.72965	20.061	15.8536	1073.85
8	2021-10-21	19.9313	19.1349	158.852	7.33652	16.7906	16.9151	819.684
10	2021-10-21	20.9519	20.853	171.698	8.31052	17.9217	18.8009	1045.07
12	2021-10-28	20.3982	21.9253	185.875	8.29344	18.9561	17.5556	1130.75
14	2021-10-28	21.5026	23.7683	199.783	9.10065	18.9297	19.8269	1207.37	67.6077
16	2021-11-04	20.5798	23.4687	200.264	8.75825	19.4172	17.4253	1222.05
	55
	59.356

## Sheet: acumulation rate discuss
	accumulation rate	Start (10/09/19)		Maximal growing ranges
pH		7.0 ± 0.1	7	5.0 - 9.0α	Limit	Days	growing seasons of 175 days
EC	3.88	1.0 ± 0.1	1000	<10.9α	8000	1804.12	10.3093
T-N		19 ± 2	19	<2100 α	2100
NO3-	0.12	0.2 ± 0.2	0.2	<2100 α	2100	17498.3	99.9905
PO43-	-0.004	0.8 ± 0.0	0.8	<55α	55	-13550	-77.4286
T-P		20 ± 0	20	<55α	55
K	1.09	132 ± 9	132	<2000α	2000	1713.76	9.79292
Cl	0.18	16 ± 3	16	<3500α	1000	5466.67	31.2381
T-S	0.11	17 ± 1	17	<4800α	4800	43481.8	248.468
Ca	0.037	15 ± 0	15	<2000α	2000	53648.6	306.564
Mg	0.045	5.9 ± 0.3	5.9	<1200α	1200	26535.6	151.632
Fe		0.53 ± 0.07	0.53	< 100β	100
Mn	-0.15	16 ± 14	16	< 274500β	274500	-1.82989e+06	-10456.5
Cu		8.3 ± 6.3	8.3	< 6300β
Zn		28 ± 23	28	< 65300β
As	LOD	LOD
Cd	LOD	LOD
Pd	LOD	LOD
